# Supplementary material for: Exploration of spatial distribution of brain metastasis from small cell lung cancer and identification of metastatic risk level of brain regions: a multicenter, retrospective study
Source: Cancer Imaging. 2021 Jun 13;21:41. doi: 10.1186/s40644-021-00410-w (PMC8201893; doi:10.1186/s40644-021-00410-w)
Supplement: Supplementary file 1 — Additional file 1: Supplementary Table 1. Distribution of brain metastases based on AAL atlas. [file 40644_2021_410_MOESM1_ESM.xlsx]

## Sheet: Sheet1
Name	No..Observed	Observed.Rate	z.Score	p.Value
precentral gyrus	46	0.0448	3.01828	0.00255262
superior frontal gyrus	65	0.0634	0.189171	0.85
middle frontal gyrus	69	0.0671	1.4939	0.135326
inferior frontal gyrus	23	0.0224	-3.39119	0.000697139
Rolandic operculum	6	0.0058	-1.27225	0.203358
supplementary motor area	18	0.0176	-0.337314	0.735944
olfactory cortex	2	0.0019	-0.289357	0.772357
gyrus rectus	1	0.001	-2.2501	0.0244486
insula	14	0.0136	-0.417433	0.676436
cingulate gyrus	31	0.0303	-0.353218	0.723992
hippocampus	7	0.0068	-0.386364	0.699294
parahippocampal gyrus	10	0.0097	0.30145	0.76314
amygdala	0	0	-1.4217	0.155113
Calcarine	18	0.0175	0.0587706	0.953148
cuneus s gyrus	8	0.0078	-1.3307	0.183361
lingual gyrus	15	0.0146	-0.914674	0.360466
occipital gyrus (superior, middle, inferior)	31	0.03	-1.92817	0.0538814
fusiform gyrus	18	0.0175	-0.62245	0.533742
postcentral gyrus	28	0.0273	-0.926351	0.354373
superior parietal cortex	18	0.0176	-0.112367	0.910556
Inferior parietal	15	0.0146	-0.335368	0.73741
supramarginal gyrus	5	0.0049	-2.40767	0.0160651
gyrus angularis	8	0.0078	-1.30577	0.191707
Precuneus	30	0.0292	0.134903	0.892718
paracentral lobule	12	0.0117	0.84516	0.398183
caudatum	7	0.0068	-0.494913	0.62074
Putamen	7	0.0068	-0.650314	0.515579
pallidum	2	0.002	-0.299332	0.764737
thalamus	14	0.0136	1.54924	0.121473
Heschl's gyrus	3	0.0029	0.6701	0.502963
superior temporal gyrus	10	0.0097	-2.80761	0.00499621
temporal pole	12	0.0117	-1.74749	0.0806026
middle temporal gyrus	29	0.0282	-1.81695	0.0692793
inferior temporal gyrus	21	0.0205	-1.52742	0.12673
Cerebellum Crus	60	0.0585	3.24122	0.0011956
cerebellar hemispheres	101	0.0984	6.08609	1.17779e-09
vermis cerebelli	10	0.0098	0.408723	0.682835
deep white matter and brain stem	252	0.2456	1.89349	0.0583653
